# Supplementary material for: Clinical impact of albumin in advanced head and neck cancer patients with free flap reconstruction—a retrospective study
Source: PeerJ. 2018 Mar 12;6:e4490. doi: 10.7717/peerj.4490 (PMC5853599; doi:10.7717/peerj.4490)
Supplement: Data S1 [file peerj-06-4490-s001.xlsx]

## Sheet: Sheet1
NewID	Age	Sex	Hosipital_stay	Hosipitalized_afterOP	Primary cancer site	Pathology	Pathologic stage(AJCC8th)	preOP radiotherapy	BMI	preOPalbumin	PostOPAlbumin	DM	DM control	CKD	Free flap type	PostOP major wound infection	last visit time	status	Follow up month	current cancer status	recurrence	Local	Distant	Regional	local free time	Regional free time	Distant free time	salvage surgery
1	51	M	19	13	oropharynx	SCC	4	0	23.3	4.2	3.5	0		0	ALT	0	2016-06-07	1	82.7	NED		0	0	0	82.7	82.7	82.7	0
2	59	M	19	15	oropharynx	SCC	4	0	22.2	4.3	3.2	0		0	ALT	0	2012-06-08	0	31.7	DWOD		0	0	0	31.7	31.7	31.7	0
3	50	M	19	16	oropharynx	SCC	4	0	21.7	4.1	2.8	0		0	ALT	0	2016-06-22	1	79.7	NED		0	0	0	79.7	79.7	79.7	0
4	39	M	35	31	oropharynx	SCC	4	0	22.7	4.3	3.1	0		0	ALT	0	2016-06-29	1	76.3	NED		0	0	0	76.3	76.3	76.3	0
5	51	M	20	16	oropharynx	SCC	4	0	24.4	4.2	3.4	0		0	ALT	0	2015-06-19	1	61.8	NED		0	0	0	61.8	61.8	61.8	0
6	39	M	26	21	oropharynx	SCC	4	0	19.6	4.3	2.7	0		0	ALT	0	2016-06-21	1	71.9	NED		0	0	0	71.9	71.9	71.9	0
7	59	M	36	26	oropharynx	SCC	4	0	22.4	4.3	3.8	0		1	ALT	0	2010-12-05	0	4.6	DWOD		0	0	0	4.6	4.6	4.6	0
8	39	M	23	14	oropharynx	SCC	4	0	25.6	3.1	2.7	0		0	ALT	0	2014-10-09	0	50.7	DWOD		0	0	0	50.7	50.7	50.7	0
9	58	M	24	20	oropharynx	SCC	4	0	21.3	4.5	3	0		0	ALT	1	2015-06-27	0	57.1	DWOD		0	0	0	57.1	57.1	57.1	1
10	55	M	15	11	oropharynx	SCC	4	0	21.4	4.7	3.4	0		0	ALT	0	2015-10-09	1	57.4	NED		0	0	0	57.4	57.4	57.4	0
11	61	M	19	14	oropharynx	SCC	4	0	21.2	4.5	3.7	1	OHA	1	ALT	0	2012-11-30	1	22.6		distant	0	1	0	22.6	22.6	17.7	0
12	66	M	19	15	oropharynx	SCC	3	0	21.5	4.4	3.1	0		0	ALT	0	2014-07-10	0	40.4	DWOD		0	0	0	40.4	40.4	40.4	0
13	46	M	18	13	oropharynx	SCC	3	0	16.7	4.9	3.5	0		0	ALT	0	2013-07-30	1	28.9	NED		0	0	0	28.9	28.9	28.9	0
14	38	M	22	17	oropharynx	SCC	4	0	26	4.3	3.4	0		0	ALT	0	2012-11-05	1	20.2		local	1	0	0	8.2	20.2	20.2	0
15	37	M	32	11	oropharynx	SCC	4	0	20.4	4	3.2	0		0	ALT	0	2013-05-21	0	26.9	DOD	distant	0	1	0	26.9	26.9	6.5	0
16	49	M	27	22	oropharynx	SCC	4	0	30.3	4.1	3.5	1	OHA	0	ALT	0	2016-09-22	1	66.4	NED		0	0	0	66.4	66.4	66.4	0
17	43	M	25	21	oropharynx	SCC	4	0	23.5	4.4	3.4	0		0	ALT	0	2012-05-07	1	9.7		regional	0	0	1	9.7	6.5	9.7	0
18	60	M	28	16	oropharynx	SCC	4	0	23.5	3	2.7	1	OHA	0	ALT	0	2013-11-02	0	26.4	DWOD		0	0	0	26.4	26.4	26.4	1
19	69	M	86	74	oropharynx	SCC	4	0	16.7	3.8	2.5	0		0	ALT	1	2016-11-09	1	62.7	NED		0	0	0	62.7	62.7	62.7	0
20	55	M	19	14	oropharynx	SCC	4	0	18.7	3.9	2.8	0		0	ALT	0	2016-11-10	1	61.6	NED		0	0	0	61.6	61.6	61.6	0
21	40	M	36	18	larynx	SCC	4	0	20.6	4.4	4.3	0		0	ALT	0	2009-06-23	1	6.8	NED		0	0	0	6.8	6.8	6.8	0
22	54	M	59	42	larynx	SCC	3	0	24.9	3.4	2.9	0		0	ALT	1	2013-04-30	1	53.1	NED	regional	0	0	1	53.1	32	53.1	0
23	62	M	33	24	larynx	SCC	3	0	21.2	3.5	2.5	0		0	ALT	1	2014-04-08	0	61.4	NED		0	0	0	61.4	61.4	61.4	0
24	51	M	19	16	larynx	SCC	4	0	20.4	3.8	2.65	1	OHA	0	ALT	1	2016-06-01	1	86.6	NED		0	0	0	86.6	86.6	86.6	0
25	49	M	29	24	larynx	SCC	4	0	24.6	2.9	2.5	0		0	ALT	0	2016-06-04	1	83.3	NED		0	0	0	83.3	83.3	83.3	0
26	46	M	26	19	larynx	SCC	4	0	23.3	3.8	3	0		0	ALT	0	2015-02-04	1	65.1	NED		0	0	0	65.1	65.1	65.1	0
27	65	M	23	18	larynx	SCC	4	0	24.7	4	2.9	1	OHA	1	ALT	0	2009-09-26	0	1.1	DWOD		0	0	0	1.1	1.1	1.1	0
28	39	M	34	24	larynx	SCC	4	0	26.2	4.5	2.8	0		0	ALT	1	2015-07-14	1	65.8	NED		0	0	0	65.8	65.8	65.8	0
29	56	M	25	19	larynx	SCC	4	0	26.2	4.3	3.1	1	OHA	0	ALT	0	2016-06-27	1	76	NED		0	0	0	76	76	76	0
30	67	M	34	20	larynx	SCC	4	0	24.6	4	3.1	1	OHA	0	ALT	0	2016-06-17	1	73.4	NED		0	0	0	73.4	73.4	73.4	0
31	68	M	19	15	larynx	SCC	4	0	21.6	4.2	2.7	0		0	ALT	1	2016-07-04	1	72.9	NED		0	0	0	72.9	72.9	72.9	0
32	50	M	25	13	larynx	SCC	4	0	17.2	4.1	3.2	0		0	ALT	0	2010-12-11	0	4.7	DWOD		0	0	0	4.7	4.7	4.7	0
33	65	F	16	15	larynx	SCC	4	0	21.5	3.4	2.6	1	OHA	1	ALT	0	2016-06-03	1	67.5	NED		0	0	0	67.5	67.5	67.5	1
34	49	M	58	46	larynx	SCC	4	0	21.4	4.6	3.125	0		0	ALT	1	2013-07-12	0	29.4	DOD	regional	0	0	1	29.4	21.6	29.4	0
35	47	M	48	36	larynx	SCC	4	0	21.3	4.1	2.9	0		0	ALT	0	2016-11-08	1	61.3	NED		0	0	0	61.3	61.3	61.3	0
36	57	M	24	17	larynx	SCC	4	0	25.8	4.7	3.7	1	OHA	0	ALT	0	2014-11-03	1	35.5		distant	0	1	0	35.5	35.5	28	0
37	36	M	24	16	hypopharynx	SCC	3	0	22.2	4.4	3.6	1	OHA	0	ALT	0	2013-02-22	0	50.3	DWOD		0	0	0	50.3	50.3	50.3	0
38	68	F	22	16	hypopharynx	SCC	4	0	22.5	3.7	3	0		0	ALT	1	2016-04-12	1	86.2	NED		0	0	0	86.2	86.2	86.2	0
39	68	M	30	23	hypopharynx	SCC	3	0	19	3.8	3.6	0		0	ALT	1	2016-06-22	1	79.4	NED		0	0	0	79.4	79.4	79.4	0
40	69	M	14	12	hypopharynx	SCC	4	0	21	4.2	3	0		0	ALT	0	2013-12-31	1	47.9	NED		0	0	0	47.9	47.9	47.9	0
41	62	M	21	14	hypopharynx	SCC	4	0	18.5	4.1	3.3	0		0	ALT	0	2016-03-29	1	74.7	NED		0	0	0	74.7	74.7	74.7	0
42	65	M	23	18	hypopharynx	SCC	4	0	23.3	4	3.1	0		0	ALT	1	2013-01-23	0	35.8	DOD	regional	0	0	1	35.8	27.6	35.8	0
43	42	M	16	12	hypopharynx	SCC	3	0	18.8	3.9	3.4	0		0	ALT	0	2014-05-10	1	51.3	NED		0	0	0	51.3	51.3	51.3	0
44	63	M	31	23	hypopharynx	SCC	4	0	22.8	4.8	2.9	0		0	ALT	0	2016-06-27	1	77.8	NED		0	0	0	77.8	77.8	77.8	0
45	60	M	29	25	hypopharynx	SCC	4	0	24	3.6	2.8	0		0	ALT	1	2016-03-27	1	74.1	NED		0	0	0	74.1	74.1	74.1	0
46	59	M	17	14	hypopharynx	SCC	4	0	24.7	4.4	3.3	1	OHA	0	AMT	0	2013-03-28	1	34.8	NED		0	0	0	34.8	34.8	34.8	0
47	59	M	18	16	hypopharynx	SCC	4	0	29.3	4	3.4	1	insulin	0	ALT	0	2015-02-27	0	57	DWOD		0	0	0	57	57	57	0
48	39	M	45	35	hypopharynx	SCC	4	0	23.9	4.5	2.4	0		0	ALT	1	2016-06-28	1	73.5	NED		0	0	0	73.5	73.5	73.5	0
49	48	M	38	28	hypopharynx	SCC	4	0	17.6	4.5	2.7	0		0	ALT	1	2011-12-23	0	18.3	DOD	regional	0	0	1	18.3	10	18.3	0
50	43	M	27	23	hypopharynx	SCC	4	0	25.3	4.8	3.7	1	OHA	0	ALT	0	2013-06-19	0	33.9	DOD	regional	0	0	1	33.9	16.8	33.9	1
51	51	M	40	37	hypopharynx	SCC	4	0	21.6	3.8	3.127	0		0	ALT	1	2016-05-04	1	69.2	NED		0	0	0	69.2	69.2	69.2	0
52	69	M	46	27	hypopharynx	SCC	4	0	28.1	4	3.1	1	OHA	0	ALT	1	2011-11-29	1	13.7	NED		0	0	0	13.7	13.7	13.7	0
53	49	M	24	15	hypopharynx	SCC	4	0	22.7	4.6	3.1	0		0	ALT	1	2012-05-16	0	18.9	DOD	regional	0	0	1	18.9	7.1	18.9	0
54	45	M	29	19	hypopharynx	SCC	4	0	21.3	3.9	2.4	0		0	ALT	1	2016-06-24	1	67.1	NED		0	0	0	67.1	67.1	67.1	0
55	42	M	41	31	hypopharynx	SCC	4	0	22.1	4.2	2.6	0		0	ALT	1	2016-07-06	1	67.8	NED		0	0	0	67.8	67.8	67.8	0
56	66	M	20	17	hypopharynx	SCC	4	0	29.3	4.3	3	0		0	ALT	0	2016-11-01	1	64.8	NED		0	0	0	64.8	64.8	64.8	0
57	43	M	21	17	hypopharynx	SCC	3	0	21.1	3.7	3.1	0		0	ALT	0	2016-10-28	1	65.3	NED		0	0	0	65.3	65.3	65.3	0
58	61	F	42	30	hypopharynx	SCC	4	0	26	4.1	2.5	0		0	ALT	0	2013-07-16	1	21.5		distant	0	1	0	21.5	21.5	8.4	0
59	57	M	22	17	oral cavity	SCC	3	0	21.4	3.7	3.1	0		0	AMT	0	2016-05-06	1	87.9	NED		0	0	0	87.9	87.9	87.9	0
60	47	M	22	15	oral cavity	SCC	4	0	23.4	4.3	3.8	0		0	ALT	0	2016-05-10	1	88.7	NED		0	0	0	88.7	88.7	88.7	0
61	55	M	15	9	oral cavity	SCC	4	0	25.8	4.5	3.8	1	OHA	0	ALT	0	2010-02-22	0	12.1	DOD	regional	0	0	1	12.1	7.3	12.1	0
62	63	M	16	13	oral cavity	SCC	4	0	21.5	3.9	2.9	0		0	ALT	0	2016-03-04	1	84.7	NED		0	0	0	84.7	84.7	84.7	0
63	59	M	22	20	oral cavity	SCC	4	0	17.3	3.7	2.8	0		0	ALT	0	2012-02-08	1	35.2	NED		0	0	0	35.2	35.2	35.2	0
64	61	F	28	27	oral cavity	SCC	4	0	24.3	4.1	2.9	0		0	ALT	1	2015-09-26	0	78.8	DWOD	local	1	0	0	78.8	78.8	78.8	0
65	45	M	17	12	oral cavity	SCC	3	0	22.3	4.2	3.3	0		0	ALT	0	2014-03-10	1	58.8	NED		0	0	0	58.8	58.8	58.8	0
66	70	M	40	30	oral cavity	SCC	4	0	36.3	4.1	2.9	0		0	ALT	1	2009-08-02	0	4.1	DWOD		0	0	0	4.1	4.1	4.1	0
67	47	F	10	9	oral cavity	SCC	3	0	42.6	4.1	3.3	0		0	ALT	0	2010-08-10	0	16.5	DOD	regional	0	0	1	16.5	7.1	16.5	0
68	69	M	14	13	oral cavity	SCC	3	0	22.3	4.1	2.9	0		0	ALT	0	2016-04-15	1	84.2	NED		0	0	0	84.2	84.2	84.2	0
69	48	M	21	19	oral cavity	SCC	3	0	26.9	4.8	3.6	0		0	ALT	0	2016-03-11	1	82.2	NED		0	0	0	82.2	82.2	82.2	0
70	44	M	28	24	oral cavity	SCC	4	0	17.5	3.4	2.8	0		0	ALT	0	2010-02-10	0	8.5	DOD	local	1	0	0	3.7	8.5	8.5	0
71	60	M	17	15	oral cavity	SCC	3	0	23.6	3.8	3.1	0		0	ALT	0	2010-01-13	0	7.9	DOD	local	1	0	0	4	7.9	7.9	0
72	56	M	16	13	oral cavity	SCC	4	0	23	4.8	3.9	0		0	ALT	0	2010-05-13	0	10	DOD	distant	0	1	0	10	10	8.5	0
73	61	M	18	11	oral cavity	SCC	4	0	21	4.2	2.5	0		0	ALT	0	2016-06-13	1	81.8	NED		0	0	0	81.8	81.8	81.8	0
74	52	M	34	32	oral cavity	SCC	3	0	20.7	3.8	2.9	0		0	ALT	1	2009-10-16	1	2.8	NED		0	0	0	2.8	2.8	2.8	0
75	54	M	21	18	oral cavity	SCC	4	0	19.8	4.2	3.124	0		0	ALT	0	2016-06-14	1	82.8	NED		0	0	0	82.8	82.8	82.8	0
76	61	M	14	11	oral cavity	SCC	3	0	27.6	4.4	3.8	1	OHA	0	ALT	0	2016-05-18	1	81.7	NED		0	0	0	81.7	81.7	81.7	0
77	61	M	10	8	oral cavity	SCC	3	0	25.5	4.5	3.7	1	OHA	0	ALT	0	2016-06-17	1	81	NED		0	0	0	81	81	81	0
78	61	M	30	29	oral cavity	SCC	3	0	24.7	4.4	3	1	OHA	1	ALT	1	2015-02-03	1	65.5	NED		0	0	0	65.5	65.5	65.5	0
79	46	M	16	13	oral cavity	SCC	4	0	18.5	4.4	3.3	0		0	ALT	0	2015-12-04	1	75.1	NED		0	0	0	75.1	75.1	75.1	0
80	65	M	15	13	oral cavity	SCC	4	0	28.5	4.1	3.05	0		0	ALT	0	2009-09-28	1	0.9	NED		0	0	0	0.9	0.9	0.9	0
81	46	M	17	13	oral cavity	SCC	3	0	18.6	4.7	3.6	0		0	ALT	0	2016-06-13	1	80.7	NED		0	0	0	80.7	80.7	80.7	0
82	63	M	20	17	oral cavity	SCC	3	0	26.2	4.7	3.4	0		0	ALT	0	2016-06-21	1	80.9	NED		0	0	0	80.9	80.9	80.9	0
83	45	M	31	26	oral cavity	SCC	3	0	31.2	4.7	3.3	0		0	ALT	1	2016-06-07	1	80.1	NED		0	0	0	80.1	80.1	80.1	0
84	54	M	19	11	oral cavity	SCC	3	0	24.7	3.8	3.3	1	OHA	0	radial forearm	0	2016-06-21	1	80.7	NED		0	0	0	80.7	80.7	80.7	0
85	41	M	25	19	oral cavity	SCC	3	0	26.3	4.5	3.2	1	OHA	0	ALT	1	2010-12-11	0	13.7	DOD	regional	0	0	1	13.7	7.1	13.7	0
86	58	F	29	24	oral cavity	SCC	4	0	26.7	4.5	3.5	1	OHA	0	ALT	1	2010-06-29	1	8.5	NED		0	0	0	8.5	8.5	8.5	0
87	64	M	20	17	oral cavity	SCC	4	0	24.3	3.7	2.9	1	OHA	0	ALT	0	2015-11-10	1	72.5	NED		0	0	0	72.5	72.5	72.5	0
88	64	M	43	38	oral cavity	SCC	4	0	18	3.7	2.4	0		0	ALT	1	2010-09-14	1	11	NED		0	0	0	11	11	11	0
89	62	M	15	13	oral cavity	SCC	3	0	20.2	4.3	3.3	0		0	ALT	0	2016-02-15	1	75.2	NED		0	0	0	75.2	75.2	75.2	0
90	64	M	32	22	oral cavity	SCC	4	0	23.2	4.4	3	1	OHA	0	ALT	0	2010-04-15	0	6	DOD	distant	0	1	0	6	6	3.3	0
91	54	M	19	16	oral cavity	SCC	4	0	25.6	3.8	3	0		0	ALT	0	2011-02-20	0	15.3	DOD	local	1	0	0	10.5	15.3	15.3	0
92	53	M	56	44	oral cavity	SCC	4	0	22.3	4.9	3	1	OHA	1	ALT	1	2016-05-24	1	79.8	NED		0	0	0	79.8	79.8	79.8	0
93	58	M	11	10	oral cavity	SCC	4	0	20.1	4.1	3.9	1		0	ALT	0	2010-11-27	0	11.4	DOD	regional	0	0	1	11.4	6.9	11.4	0
94	46	F	21	13	oral cavity	SCC	4	0	20.6	4.7	3.6	0		0	ALT	0	2011-02-02	0	14.3	DOD	regional	0	0	1	14.3	4.2	14.3	0
95	49	M	26	22	oral cavity	SCC	4	0	29.8	4.5	3.8	0		0	ALT	0	2016-06-22	1	78.4	NED		0	0	0	78.4	78.4	78.4	0
96	39	M	24	20	oral cavity	SCC	4	0	23.1	4.3	2.8	0		0	ALT	0	2016-05-21	1	77.6	NED		0	0	0	77.6	77.6	77.6	0
97	50	M	16	12	oral cavity	SCC	4	0	24.7	3.6	3.3	0		0	ALT	0	2016-06-23	1	78.2	NED		0	0	0	78.2	78.2	78.2	0
98	63	M	13	10	oral cavity	SCC	4	0	18.1	4.3	3.4	0		0	ALT	0	2012-04-16	1	26.9	NED		0	0	0	26.9	26.9	26.9	0
99	56	M	13	11	oral cavity	SCC	4	0	16.8	4.1	3.2	0		0	ALT	0	2010-12-20	0	11.6	DWOD		0	0	0	11.6	11.6	11.6	0
100	76	M	29	25	oral cavity	SCC	4	0	19.3	4.1	2.4	1	OHA	0	ALT	0	2011-01-04	0	12.2	DWOD		0	0	0	12.2	12.2	12.2	0
101	57	M	14	13	oral cavity	SCC	4	0	21.5	4.8	3.6	0		0	ALT	0	2016-06-27	1	77.6	NED		0	0	0	77.6	77.6	77.6	0
102	47	M	19	18	oral cavity	SCC	4	0	21.6	2.7	3.128	0		0	ALT	0	2011-07-18	0	17.5	DOD	local	1	0	0	7	17.5	17.5	0
103	58	M	35	23	oral cavity	SCC	4	0	25.6	4.2	2.8	1	OHA	0	ALT	0	2016-06-27	1	77.5	NED		0	0	0	77.5	77.5	77.5	0
104	53	M	16	13	oral cavity	SCC	4	0	24.3	4.4	2.9	0		0	ALT	1	2012-08-03	1	28.8	NED		0	0	0	28.8	28.8	28.8	0
105	57	M	18	16	oral cavity	SCC	4	0	27	4.3	2.8	0		1	ALT	0	2012-01-21	0	22.6	DOD	regional	0	0	1	22.6	13.1	22.6	0
106	43	M	49	45	oral cavity	SCC	4	0	25.2	3.2	2.6	0		0	ALT	1	2010-03-25	0	1.5	DOD	local	1	0	0	1.5	1.5	1.5	0
107	68	M	19	13	oral cavity	SCC	4	0	26.9	4.3	3.6	0		0	ALT	0	2010-08-21	1	5.2		distant	0	1	0	5.2	5.2	5.1	0
108	72	M	16	12	oral cavity	SCC	4	0	21.8	5.8	2.95	0		0	ALT	0	2012-12-20	1	33.4		distant	0	1	0	33.4	33.4	22.7	0
109	36	M	26	21	oral cavity	SCC	4	0	19.7	4.5	3.2	0		0	ALT	0	2015-04-15	0	61.4	DWOD		0	0	0	61.4	61.4	61.4	0
110	56	M	40	22	oral cavity	SCC	4	0	25	4.6	2.9	0		0	ALT	1	2016-06-14	1	74.5	NED		0	0	0	74.5	74.5	74.5	0
111	72	F	30	24	oral cavity	SCC	4	0	23.5	4	2.9	0		0	ALT	1	2014-08-04	1	52.6	NED		0	0	0	52.6	52.6	52.6	0
112	43	M	12	10	oral cavity	SCC	3	0	22	3.8	3.8	0		0	ALT	0	2016-04-29	1	73	NED		0	0	0	73	73	73	0
113	59	M	25	15	oral cavity	SCC	4	0	24.6	4.3	2.7	0		0	ALT	0	2010-09-18	1	5.9		distant	0	1	0	5.9	5.9	1.7	0
114	72	M	35	25	oral cavity	SCC	3	0	25.2	4.3	2.8	1	OHA	1	ALT	0	2013-08-12	0	39.6	DOD	regional	0	0	1	39.6	33.9	39.6	0
115	49	M	16	15	oral cavity	SCC	3	0	20	3.9	3.3	0		0	ALT	0	2011-09-22	0	17	DOD	distant	0	1	0	17	17	14.8	0
116	52	M	26	21	oral cavity	SCC	4	0	23.3	4.6	2.8	0		0	ALT	1	2016-06-03	1	73.6	NED		0	0	0	73.6	73.6	73.6	0
117	53	M	26	22	oral cavity	SCC	4	0	20.9	4	3	0		1	ALT	0	2011-08-16	0	16.1	DOD	local	1	0	0	8.1	16.1	16.1	0
118	54	M	16	14	oral cavity	SCC	3	0	33.2	4.2	3.2	0		0	ALT	0	2016-06-29	1	72.7	NED		0	0	0	72.7	72.7	72.7	0
119	77	M	27	23	oral cavity	SCC	4	0	22.1	3.7	2.7	1	OHA	0	ALT	0	2011-05-18	1	11.9	NED		0	0	0	11.9	11.9	11.9	0
120	62	M	41	38	oral cavity	SCC	4	0	23.7	4	2.7	1	OHA	0	ALT	1	2014-01-25	0	44.7	DWOD		0	0	0	44.7	44.7	44.7	0
121	50	M	27	20	oral cavity	SCC	4	0	19.9	4.1	2.8	0		0	ALT	0	2016-06-29	1	72.9	NED		0	0	0	72.9	72.9	72.9	0
122	41	M	20	17	oral cavity	SCC	3	0	24	5	4	0		0	ALT	0	2016-05-31	1	72.2	NED		0	0	0	72.2	72.2	72.2	0
123	50	M	18	16	oral cavity	SCC	4	0	21.5	4.2	3.126	0		0	ALT	0	2011-07-09	0	11.8	DWOD		0	0	0	11.8	11.8	11.8	0
124	57	M	19	15	oral cavity	SCC	3	0	19.9	4.5	3.5	0		0	ALT	0	2011-11-28	1	16.8		local	1	0	0	15.8	16.8	16.8	0
125	61	M	31	27	oral cavity	SCC	4	0	24.3	4.6	2.9	0		0	ALT	1	2014-11-11	1	53.1	NED		0	0	0	53.1	53.1	53.1	0
126	55	M	19	15	oral cavity	SCC	4	0	23.9	4.1	3.2	0		0	ALT	0	2016-06-17	1	71.6	NED		0	0	0	71.6	71.6	71.6	1
127	44	M	14	12	oral cavity	SCC	4	0	20.9	4.9	4.1	0		0	ALT	0	2011-12-31	0	17.6	DOD	regional	0	0	1	17.6	8	17.6	0
128	66	M	22	16	oral cavity	SCC	4	0	25.5	4.3	3.1	0		0	ALT	0	2016-04-15	0	69.1	DOD	local	1	0	0	45.4	69.1	69.1	0
129	30	M	13	12	oral cavity	SCC	4	0	19.6	4.7	2.8	0		0	ALT	0	2016-01-29	1	65.4	NED		0	0	0	65.4	65.4	65.4	1
130	49	M	17	14	oral cavity	SCC	4	0	25.6	4	3.5	0		0	AMT	0	2013-08-21	0	37.1	DOD	regional	0	0	1	37.1	19.5	37.1	0
131	45	M	20	18	oral cavity	SCC	4	0	20	3.7	2.9	0		0	ALT	1	2011-03-06	0	7.5	DOD	regional	0	0	1	7.5	3.3	7.5	1
132	59	M	14	8	oral cavity	SCC	4	0	22.1	4.4	3.7	0		0	ALT	0	2015-08-24	1	60.6	NED		0	0	0	60.6	60.6	60.6	0
133	58	M	16	13	oral cavity	SCC	4	0	26.9	4.3	3.3	0		0	ALT	0	2015-05-27	1	57.5	NED		0	0	0	57.5	57.5	57.5	0
134	66	M	23	21	oral cavity	SCC	3	0	25.1	4.3	3.4	1	OHA	0	ALT	0	2016-07-06	1	71.8	NED		0	0	0	71.8	71.8	71.8	0
135	51	M	41	36	oral cavity	SCC	4	0	23.5	4.6	3.1	0		0	ALT	1	2016-03-21	0	67.8	DWOD		0	0	0	67.8	67.8	67.8	0
136	82	F	30	21	oral cavity	SCC	4	0	21.9	3.7	3.3	0		0	ALT	0	2010-10-22	1	1.9	NED		0	0	0	1.9	1.9	1.9	0
137	48	M	18	17	oral cavity	SCC	4	0	21	4.4	3.1	0		0	ALT	0	2012-10-16	0	25.7	DOD	distant	0	1	0	25.7	25.7	7.1	1
138	53	M	20	15	oral cavity	SCC	4	0	26.1	4.8	3.5	0		0	ALT	0	2011-05-10	0	8.7	DWOD		0	0	0	8.7	8.7	8.7	0
139	55	F	29	22	oral cavity	SCC	3	0	26.7	4.1	3.6	0		0	ALT	0	2012-09-27	1	25.6	NED		0	0	0	25.6	25.6	25.6	0
140	50	M	16	13	oral cavity	SCC	4	0	19.2	4.1	2.9	0		0	ALT	0	2016-07-01	1	70.2	NED		0	0	0	70.2	70.2	70.2	0
141	63	M	19	14	oral cavity	SCC	4	0	20.1	4.3	2.7	0		0	ALT	0	2016-04-12	1	67.2	NED	local	1	0	0	26	67.2	67.2	0
142	45	M	26	12	oral cavity	SCC	4	0	25.5	4.5	3.2	0		0	ALT	1	2013-08-15	0	33.9	DOD	regional	0	0	1	33.9	32.6	33.9	1
143	50	M	42	41	oral cavity	SCC	4	0	24.4	4.2	3.4	1	OHA	0	ALT	1	2016-03-29	1	66.8	NED		0	0	0	66.8	66.8	66.8	0
144	58	M	23	17	oral cavity	SCC	4	0	20.3	3.4	2.9	1	OHA	0	ALT	0	2016-07-07	1	68.8	NED		0	0	0	68.8	68.8	68.8	0
145	59	M	34	27	oral cavity	SCC	4	0	23.03	3.8	3.3	1	OHA	1	ALT	1	2016-06-24	1	69.1	NED		0	0	0	69.1	69.1	69.1	0
146	60	M	32	30	oral cavity	SCC	4	0	21.4	4.4	2.8	1		0	ALT	1	2016-07-06	1	69.5	NED		0	0	0	69.5	69.5	69.5	0
147	73	M	23	19	oral cavity	SCC	3	0	25.4	4.3	2.8	0		1	ALT	0	2016-01-15	1	62.9	NED		0	0	0	62.9	62.9	62.9	0
148	54	M	33	27	oral cavity	SCC	4	0	24.1	4.2	2.8	1	OHA	0	ALT	1	2011-12-13	0	14	DOD	regional	0	0	1	14	6	14	0
149	42	M	19	15	oral cavity	SCC	4	0	19	4.2	3	0		0	ALT	0	2012-02-14	1	14.3		local	1	0	0	10.5	14.3	14.3	0
150	51	M	23	15	oral cavity	SCC	3	0	30.5	3.9	3	0		0	ALT	0	2011-07-23	0	7.2	DOD	regional	0	0	1	7.2	2.8	7.2	0
151	53	M	14	9	oral cavity	SCC	3	0	27.7	4.5	3.9	1	OHA	0	ALT	0	2014-07-18	0	43.7	DWOD	regional	0	0	1	43.7	23.9	43.7	0
152	48	M	19	15	oral cavity	SCC	4	0	24.4	4.8	4	0		0	ALT	0	2016-10-04	1	68.7	NED		0	0	0	68.7	68.7	68.7	0
153	51	M	32	26	oral cavity	SCC	4	0	24	4	2.7	0		0	ALT	0	2011-08-13	0	7.9	DWOD		0	0	0	7.9	7.9	7.9	0
154	67	M	5	16	oral cavity	SCC	4	0	25.4	4.4	3.2	0		1	ALT	0	2016-04-15	0	63.8	DWOD		0	0	0	63.8	63.8	63.8	1
155	65	M	17	13	oral cavity	SCC	3	0	29.4	4.4	3.126	0		0	ALT	0	2016-10-29	1	68.2	NED		0	0	0	68.2	68.2	68.2	0
156	57	M	24	19	oral cavity	SCC	4	0	17.7	4.2	3.7	0		1	ALT	0	2015-07-04	1	52.5	NED		0	0	0	52.5	52.5	52.5	0
157	35	M	15	11	oral cavity	SCC	4	0	27.7	4.8	3.7	0		0	ALT	0	2016-10-14	1	67.2	NED		0	0	0	67.2	67.2	67.2	0
158	57	M	19	15	oral cavity	SCC	4	0	26	4.4	3.3	1	OHA	0	ALT	0	2016-11-03	1	68.6	NED		0	0	0	68.6	68.6	68.6	0
159	52	M	21	16	oral cavity	SCC	4	0	24.4	4.9	3.4	0		0	ALT	0	2016-10-14	1	66.1	NED		0	0	0	66.1	66.1	66.1	0
160	39	M	27	19	oral cavity	SCC	3	0	23.3	4.5	3.3	1	OHA	0	ALT	0	2016-09-27	1	65	NED		0	0	0	65	65	65	0
161	44	M	18	15	oral cavity	SCC	3	0	28.1	5.1	3.5	0		0	ALT	0	2016-09-26	1	64.8	NED		0	0	0	64.8	64.8	64.8	0
162	40	M	27	16	oral cavity	SCC	3	0	25	5	3.3	0		0	ALT	0	2016-11-02	1	66.4	NED		0	0	0	66.4	66.4	66.4	0
163	56	M	18	14	oral cavity	SCC	4	0	23	3.6	3.1	0		0	ALT	0	2012-03-22	1	9.9		regional	0	0	1	9.9	6	9.9	1
164	42	F	17	15	oral cavity	SCC	4	0	26.3	4.7	3.125	0		0	ALT	0	2011-06-21	1	0.9	NED		0	0	0	0.9	0.9	0.9	0
165	34	M	33	27	oral cavity	SCC	4	0	26.7	4.8	2.9	0		0	ALT	0	2016-11-07	1	65.6	NED		0	0	0	65.6	65.6	65.6	0
166	60	M	30	26	oral cavity	SCC	4	0	25.6	4.6	3.2	0		0	ALT	0	2012-07-18	0	13.8	DOD	regional	0	0	1	13.8	5.5	13.8	0
167	70	M	28	17	oral cavity	SCC	4	0	27.6	4.1	3.1	1	OHA	0	ALT	0	2016-10-28	1	65.4	NED		0	0	0	65.4	65.4	65.4	0
168	63	M	46	34	oral cavity	SCC	4	0	17.9	3.7	3.1	0		0	ALT	0	2012-02-29	1	8.3	NED		0	0	0	8.3	8.3	8.3	0
169	53	M	28	25	oral cavity	SCC	4	0	23.03	4.7	3	1	OHA	0	ALT	0	2016-10-21	1	64	NED		0	0	0	64	64	64	0
170	72	F	23	16	oral cavity	SCC	4	0	21.9	4.1	3.1	0		0	ALT	0	2012-05-15	1	10.8		regional	0	0	1	10.8	8.9	10.8	0
171	51	M	26	21	oral cavity	SCC	4	0	21.6	4.6	3	0		0	ALT	0	2011-11-18	0	4.6	DOD	distant	0	1	0	4.6	4.6	3.8	0
172	55	M	16	14	oral cavity	SCC	3	0	23.8	4.1	3.2	0		0	ALT	0	2016-11-04	1	63.8	NED		0	0	0	63.8	63.8	63.8	0
173	44	M	26	20	oral cavity	SCC	4	0	28	4.1	3	0		0	ALT	1	2012-05-29	1	10.5		distant	0	1	0	10.5	10.5	8.1	0
174	58	F	19	14	oral cavity	SCC	4	0	21.9	4.5	3.3	0		0	ALT	0	2016-09-08	1	61	NED		0	0	0	61	61	61	0
175	66	M	23	16	oral cavity	SCC	4	0	23.5	4.6	3.1	0		0	ALT	0	2012-05-21	1	8.5		local	1	0	0	8	8.5	8.5	0
176	55	M	21	17	oral cavity	SCC	4	0	25.2	3.9	2.5	1	OHA	0	ALT	0	2016-11-04	1	62.2	NED		0	0	0	62.2	62.2	62.2	0
177	49	M	15	12	oral cavity	SCC	4	0	20.2	3.3	2.4	0		0	ALT	1	2012-01-04	0	3.1	DOD	local	1	0	0	1.2	3.1	3.1	0
178	45	M	17	15	oral cavity	SCC	4	0	26.3	4.6	3.3	0		0	ALT	0	2016-10-27	1	61.2	NED		0	0	0	61.2	61.2	61.2	0
179	56	M	29	24	oral cavity	SCC	4	0	25.8	4.3	3.5	0		0	ALT	0	2016-10-20	1	61	NED		0	0	0	61	61	61	0
180	55	M	26	22	oral cavity	SCC	3	0	20.9	4.1	2.9	0		0	ALT	0	2014-09-04	1	34.8	NED		0	0	0	34.8	34.8	34.8	0
181	43	M	31	19	oral cavity	SCC	4	0	19.7	4.5	3	0		0	ALT	0	2016-11-01	1	60.1	NED		0	0	0	60.1	60.1	60.1	0
182	61	M	22	15	oral cavity	SCC	4	0	34.4	4	3.2	0		0	ALT	0	2016-10-13	1	58.2	NED		0	0	0	58.2	58.2	58.2	0
183	76	M	36	26	oral cavity	SCC	4	0	22.3	4	2.4	0		0	ALT	0	2012-09-07	1	9.3		regional	0	0	1	9.3	5.5	9.3	0
184	51	M	31	26	oral cavity	SCC	4	0	31.6	5	3.4	0		0	ALT	0	2016-10-27	1	59.6	NED		0	0	0	59.6	59.6	59.6	0
185	43	M	16	11	oropharynx	SCC	4	1	20.1	4.3	3.6	0		0	ALT	0	2016-06-17	1	86.4	NED		0	0	0	86.4	86.4	86.4	1
186	52	M	30	16	oropharynx	SCC	4	1	22.9	4.1	2.8	0		0	ALT	0	2010-06-17	0	0.8	DWOD		0	0	0	0.8	0.8	0.8	1
187	60	M	25	14	oropharynx	SCC	4	1	19.1	4.4	2.9	0		1	ALT	0	2011-11-21	1	17		local	1	0	0	17	17	17	1
188	43	M	16	14	oropharynx	SCC	4	1	22.4	4.5	3.4	0		0	ALT	0	2016-06-30	1	71.8	NED		0	0	0	71.8	71.8	71.8	1
189	52	M	21	16	oropharynx	SCC	4	1	18	3.6	2.4	1	OHA	1	ALT	0	2010-12-28	0	4	DOD	local	1	0	0	1.3	4	4	1
190	55	M	44	40	oropharynx	SCC	4	1	25	3.9	3.3	0		0	ALT	1	2011-05-14	0	7.1	DOD	regional	0	0	1	7.1	4.2	7.1	1
191	61	M	38	32	oropharynx	SCC	4	1	21.7	4.5	3.4	0		0	ALT	1	2011-12-01	0	12.4	DOD	local	1	0	0	9.9	12.4	12.4	1
192	45	M	22	29	oropharynx	SCC	4	1	18.1	4.5	3.4	0		0	ALT	0	2016-10-12	1	69.5	NED		0	0	0	69.5	69.5	69.5	1
193	59	M	28	22	oropharynx	SCC	4	1	20.6	4.9	3.3	0		1	ALT	0	2016-11-02	1	65	NED		0	0	0	65	65	65	1
194	58	M	33	19	oropharynx	SCC	4	1	20.3	4.4	3	1	OHA	0	ALT	1	2012-03-22	0	8	DWOD		0	0	0	8	8	8	1
195	48	M	23	21	oropharynx	SCC	4	1	18	4.1	3.126	0		0	ALT	0	2016-11-07	1	62.8	NED		0	0	0	62.8	62.8	62.8	1
196	84	M	49	30	larynx	SCC	3	1	26.8	3.1	3.2	0		1	ALT	1	2011-03-15	0	12.5	DWOD		0	0	0	12.5	12.5	12.5	1
197	45	M	19	15	larynx	SCC	3	1	23.8	3.9	3.3	0		0	ALT	0	2016-09-08	1	70.6	NED		0	0	0	70.6	70.6	70.6	1
198	71	M	32	12	larynx	SCC	4	1	15.8	3	3.6	0		0	ALT	0	2013-09-24	0	31.2	DOD	distant	0	1	0	31.2	31.2	22.6	1
199	44	M	17	15	hypopharynx	SCC	4	1	20.6	4.5	3.7	0		0	ALT	0	2010-12-24	0	14.2	DOD	distant	0	1	0	14.2	14.2	10.2	1
200	49	M	25	14	hypopharynx	SCC	4	1	19.3	4.3	3.4	0		0	ALT	1	2012-03-31	0	24.9	DOD	regional	0	0	1	24.9	14.7	24.9	1
201	43	M	25	23	hypopharynx	SCC	4	1	15.8	3	2.6	0		0	ALT	0	2015-04-13	0	52	DOD	distant	0	1	0	52	52	43.1	1
202	52	M	34	19	hypopharynx	SCC	3	1	22	3.6	3	0		0	ALT	0	2012-12-24	1	22.3		distant	0	1	0	22.3	22.3	17.4	1
203	61	M	43	31	hypopharynx	SCC	4	1	21.4	3.9	3.126	1	OHA	0	ALT	0	2012-06-08	0	14.5	DOD	regional	0	0	1	14.5	5.8	14.5	1
204	52	M	17	15	oral cavity	SCC	4	1	22.7	4.4	3.3	0		0	ALT	0	2010-02-21	0	13.5	DOD	local	1	0	0	2.6	13.5	13.5	1
205	50	M	16	14	oral cavity	SCC	4	1	21	4.3	3.6	0		0	ALT	0	2016-06-02	1	83.9	NED		0	0	0	83.9	83.9	83.9	1
206	48	M	23	18	oral cavity	SCC	4	1	23.3	4.1	3.2	1	OHA	0	ALT	0	2010-10-06	1	15.1	NED		0	0	0	15.1	15.1	15.1	1
207	68	M	15	12	oral cavity	SCC	4	1	25.3	4	3.5	0		1	ALT	0	2016-05-25	1	83	NED		0	0	0	83	83	83	1
208	71	M	14	12	oral cavity	SCC	4	1	17.3	3.7	3.1	0		1	ALT	0	2016-06-06	1	81.6	NED		0	0	0	81.6	81.6	81.6	1
209	68	M	30	27	oral cavity	SCC	4	1	20.2	3.4	2.6	0		0	ALT	1	2010-08-06	0	10.6	DOD	distant	0	1	0	10.6	10.6	10.6	1
210	50	M	38	34	oral cavity	SCC	4	1	16.4	2.5	1.9	0		0	ALT	1	2011-01-28	1	14		regional	0	0	1	14	10.4	14	0
211	61	M	34	31	oral cavity	SCC	4	1	24.2	3.5	2.8	1	OHA	0	ALT	0	2014-11-14	0	59.7	DOD	local	1	0	0	57.1	59.7	59.7	1
212	43	M	36	27	oral cavity	SCC	4	1	27.7	3.9	3.3	0		1	ALT	1	2010-06-17	0	5.1	DOD	local	1	0	0	4.5	5.1	5.1	1
213	47	M	20	15	oral cavity	SCC	4	1	17.6	4.2	3.1	0		0	ALT	0	2016-05-02	1	71.6	NED		0	0	0	71.6	71.6	71.6	1
214	57	M	28	17	oral cavity	SCC	4	1	19.8	3.8	3.6	1	OHA	0	ALT	0	2010-10-04	0	3.9	DWOD		0	0	0	3.9	3.9	3.9	1
215	64	M	15	10	oral cavity	SCC	4	1	24.7	4.5	3.2	0		0	ALT	0	2016-04-21	1	69.5	NED		0	0	0	69.5	69.5	69.5	1
216	35	M	25	19	oral cavity	SCC	4	1	20.3	4.3	2.9	0		0	ALT	1	2013-09-22	0	37.7	DWOD		0	0	0	37.7	37.7	37.7	1
217	49	M	21	17	oral cavity	SCC	4	1	24	4.1	3.6	1	OHA	0	ALT	0	2011-04-25	0	4.5	DOD	regional	0	0	1	4.5	4.4	4.5	1
218	47	M	19	17	oral cavity	SCC	3	1	18.7	3.6	3	0		0	ALT	1	2015-05-27	1	53.9	NED		0	0	0	53.9	53.9	53.9	1
219	49	M	26	23	oral cavity	SCC	4	1	23.1	4	3	0		0	ALT	0	2011-06-07	1	6.2		local	1	0	0	2.8	6.2	6.2	1
220	68	M	32	10	oral cavity	SCC	4	1	23.4	3.7	3.1	0		1	ALT	0	2011-05-09	0	5	DWOD		0	0	0	5	5	5	1
221	60	M	27	25	oral cavity	SCC	4	1	16.4	4	2.5	1	OHA	1	ALT	1	2015-01-23	1	49.6	NED		0	0	0	49.6	49.6	49.6	1
222	60	M	20	18	oral cavity	SCC	4	1	18.4	3.5	2	0		0	ALT	1	2011-05-28	0	6.3	DOD	local	1	0	0	1.7	6.3	6.3	1
223	46	M	15	12	oral cavity	SCC	4	1	22.3	3.9	3.2	0		0	ALT	1	2016-06-06	1	66.1	NED		0	0	0	66.1	66.1	66.1	1
224	46	M	20	15	oral cavity	SCC	4	1	20.6	4.4	3.3	0		1	ALT	0	2016-06-17	1	65.4	NED		0	0	0	65.4	65.4	65.4	1
225	36	M	13	9	oral cavity	SCC	4	1	20.9	3.9	3.5	1	OHA	0	ALT	0	2016-09-02	1	67.4	NED		0	0	0	67.4	67.4	67.4	1
226	43	M	29	17	oral cavity	SCC	4	1	23.9	3.6	3.1	0		0	ALT	1	2016-05-31	1	61.1	NED		0	0	0	61.1	61.1	61.1	1
227	42	M	39	28	oral cavity	SCC	4	1	14.7	3.3	2.9	0		0	ALT	0	2016-11-07	1	64.5	NED		0	0	0	64.5	64.5	64.5	1
228	45	M	31	17	oral cavity	SCC	4	1	24.7	3.9	3.5	0		0	ALT	0	2012-02-20	1	6.9		local	1	0	0	3.9	6.9	6.9	1
229	51	M	28	26	oral cavity	SCC	4	1	27.5	3.7	2.7	0		0	ALT	1	2012-05-28	0	10.7	DOD	distant	0	1	0	10.7	10.7	7	1
230	67	M	32	30	oral cavity	SCC	4	1	19.7	3.7	2.4	1	OHA	0	ALT	0	2011-11-12	0	3.3	DOD	local	1	0	0	2.7	3.3	3.3	1
231	61	M	50	24	oral cavity	SCC	4	1	30.5	3.6	2.8	0		0	ALT	0	2012-09-07	0	12.3	DOD	local	1	0	0	3.5	12.3	12.3	1
232	59	M	51	42	oral cavity	SCC	4	1	26.8	4.2	2.8	0		0	ALT	1	2012-08-16	0	11.4	DOD	local	1	0	0	8.6	11.4	11.4	1
233	52	M	32	26	oral cavity	SCC	4	1	22	4.2	3	1	OHA	1	ALT	0	2016-11-07	1	61.1	NED		0	0	0	61.1	61.1	61.1	1
